# Supplementary material for: Validating an updated protocol for the novel object recognition task in young pigs
Source: Front Behav Neurosci. 2025 Mar 31;19:1480389. doi: 10.3389/fnbeh.2025.1480389 (PMC11994583; doi:10.3389/fnbeh.2025.1480389)
Supplement: Supplementary file 1 [file Data_Sheet_1.ZIP]

Archive with 4 entries (4 files):
- cylinder.stl
- hexball.stl
- kong.stl
- quatrefoil.stl
